# Supplementary material for: Actuator-Driven, Purge-Free Formaldehyde Gas Sensor Based on Single-Walled Carbon Nanotubes
Source: Nanomaterials (Basel). 2025 Jun 21;15(13):962. doi: 10.3390/nano15130962 (PMC12250679; doi:10.3390/nano15130962)
Supplement: Supplementary file 1 [file nanomaterials-15-00962-s001.zip]

Archive with 1 entries (1 files):
- nanomaterials-3673268-supplementary.pdf
